# Supplementary material for: Understanding the hemodynamic changes in fetuses with coarctation of the aorta using a lumped model of fetal circulation
Source: PLoS Comput Biol. 2025 May 30;21(5):e1013096. doi: 10.1371/journal.pcbi.1013096 (PMC12124859; doi:10.1371/journal.pcbi.1013096)
Supplement: S1 Data — (XLSX) [file pcbi.1013096.s002.xlsx]

## Sheet: Healthy
ID	GA	EFW	Expected iao_d	Expected da_d	Measured istm diam	Measured da diam	Ratio ist	Ratio da	LV/RV ED_Area	RV/LV ED_Area	ln_predicted_ist	ln_predicted_da	z-score_ist	z-score_da	AoI PI	DA PI	UA PI	MCA PI	LV/RV ED_Area depth change	RV/LV ED_Area depth change
healthy_0001	30.57	1358	4.39	4	4.3	4.2	0.98	1.05	0.85	1.17671	1.364	1.415	0.576	0.112	3.816	2.837	0.828	2.078	0.783425	1.27645
healthy_0002	30.71	1807	4.41	4.02	4.3	4	0.97	0.99	0.9	1.10748	1.37	1.422	0.542	-0.201	2.991	2.387	1.012	2.259	0.858021	1.16547
healthy_0003	30.43	1562	4.36	3.99	4	4.2	0.92	1.05	0.95	1.05629	1.358	1.409	0.17	0.149	4.46	4.722	0.853	1.459	0.921137	1.08561
healthy_0004	33	2195	4.85	4.3	4.2	4.4	0.87	1.02	0.85	1.17917	1.458	1.522	-0.138	-0.23	3.714	2.422	1.25	2.266	0.780975	1.28045
healthy_0005	32.14	1764	4.68	4.2	4.1	4.4	0.88	1.05	0.93	1.07035	1.425	1.485	-0.088	-0.021	2.759	1.795	0.832	1.751	0.903047	1.10736
healthy_0006	37.43	2902	5.68	4.84	4.3	5.1	0.76	1.05	0.9	1.10594	1.612	1.698	-0.935	-0.391	4.965	3.079	1.012	1.951	0.859807	1.16305
healthy_0007	28.29	1242	3.96	3.72	4	3.7	1.01	1	0.91	1.09375	1.269	1.307	0.714	0.007	2.719	2.453	0.97	1.532	0.874224	1.14387
Mean	31.7957	1832.86			4.17	4.29			0.9	1.11			0.12	-0.08	3.63	2.81	0.97	1.9	0.854377	1.17461
Std	2.89109	566.802			0.14	0.43			0.04	0.05			0.57	0.2	0.87	0.93	0.15	0.33	0.0542899	0.0765693

## Sheet: CoA
ID	GA	EFW	Expected iao_d	Expected da_d	Measured istm diam	Measured da diam	Ratio ist	Ratio da	LV/RV ED_Area	RV/LV ED_Area	ln_predicted_ist	ln_predicted_da	z-score_ist	z-score_da	AoI PI	DA PI	UA PI	MCA PI	LV/RV ED_Area depth change	RV/LV ED_Area depth change
coa_0001	36.5714	2913	5.522	4.73591	3.4	5.4	0.615719	1.14022	0.643678	1.55357	1.5835	1.66558	-2.19346	0.118306	4.642	3.231			0.51642	1.93641
coa_0002	30.5714	1503	4.388	4.00347	2.6	4.5	0.592525	1.12403	0.684896	1.46008	1.36416	1.41541	-2.49176	0.503781	3.119	2.561	1.864	1.396	0.566809	1.76426
coa_0003	28	1224	3.902	3.68097	3.1	3.9	0.794464	1.0595	0.630282	1.58659	1.25662	1.29276	-0.763513	0.387608	3.354	2.48		2.826	0.500382	1.99847
coa_0004	36.7143	2891	5.549	4.75302	4.7	5	0.846999	1.05196	0.740586	1.35028	1.58828	1.67102	-0.248248	-0.349896					0.637328	1.56905
coa_0005	27.2857	953	3.767	3.59044	2.4	3.8	0.637112	1.05837	0.665116	1.5035	1.22499	1.25668	-2.13122	0.444988			0.981	1.897	0.542433	1.84354
coa_0006	32.5714	2133	4.766	4.25069	3.5	4.4	0.734368	1.03513	0.610272	1.63861	1.44173	1.50388	-1.15221	-0.126542					0.476744	2.09756
coa_0007	39	3047	5.981	5.02466	2.3	5.6	0.384551	1.1145	0.436937	2.28866	1.6622	1.75533	-5.05665	-0.185031	4.21	3.035	0.853	1.451	0.288821	3.46236
coa_0008	30	1608	4.28	3.93226	3	4.2	0.700935	1.06809	0.844828	1.18367	1.34107	1.38907	-1.47837	0.261437	4.126	2.868	1.072	1.955	0.776519	1.2878
coa_0009	28.1429	1248	3.929	3.69902	2	4.1	0.509035	1.1084	0.472637	2.11579	1.26285	1.29986	-3.47378	0.631393	3.628	2.846			0.324931	3.07758
Mean	32.0952	1946.67	4.676	4.1856	3	4.54444	0.64619	1.08447	0.636581	1.6312			-2.10991	0.187338	3.8465	2.83683	1.1925	1.905	0.514488	2.11523
Std	4.35187	820.085	0.822503	0.533391	0.815475	0.648288	0.143283	0.0374372	0.124925	0.353542			1.47017	0.342759	0.57665	0.282527	0.456591	0.573586	0.14822	0.70416
