# Supplementary material for: Understanding the hemodynamic changes in fetuses with coarctation of the aorta using a lumped model of fetal circulation
Source: PLoS Comput Biol. 2025 May 30;21(5):e1013096. doi: 10.1371/journal.pcbi.1013096 (PMC12124859; doi:10.1371/journal.pcbi.1013096)
Supplement: S2 Data — (CSV) [file pcbi.1013096.s003.csv]

Case	Doppler Label	Time	Velocity
healthy_0001	Aortic Valve	0.0, 0.0022522523067890488, 0.0045045046135783195, 0.006756756920367479, 0.009009009227156639, 0.011261261533945799, 0.013513513840734959, 0.01576576614752412, 0.018018018454313278, 0.020270270761102438, 0.022522523067891598, 0.024774775374680758, 0.02702702768147003, 0.029279279988259077, 0.03153153229504824, 0.0337837846018374, 0.036036036908626556, 0.038288289215415716, 0.040540541522204876, 0…	0.0, 25.76190793270283, 51.37109108783432, 65.39108256741608, 70.47519260899948, 75.17842904060888, 79.51135347506684, 83.48452752519485, 87.10851280381534, 90.39387092374992, 93.35116349782082, 95.99095213884995, 98.32379845965939, 100.36026407307091, 102.1109105919066, 103.58629962898871, 104.79699279713883, 105.7535517091793, 106.46653797793181, 106.94651321621855, 107.20403903686137, 107.2512…
healthy_0001	Pulmonary Valve	0.0, 0.002249322547690946, 0.00449864509538167, 0.0067479676430726165, 0.008997290190763563, 0.011246612738454287, 0.013495935286145455, 0.0157452578338364, 0.017994580381527125, 0.02024390292921807, 0.022493225476909018, 0.024742548024599964, 0.026991870572290688, 0.029241193119981634, 0.03149051566767258, 0.033739838215363305, 0.03598916076305447, 0.03823848331074542, 0.04048780585843614, 0.042…	-0.0, 16.778416506850068, 33.47786896935143, 43.55264984770786, 48.4245347960949, 52.98930079236409, 57.24998210303491, 61.20961299462528, 64.87122773365469, 68.23786058664214, 71.31254582010655, 74.0983177005669, 76.5982104945421, 78.81525846855118, 80.75249588911306, 82.41295702274672, 83.79967613597123, 84.91568749530526, 85.76402536726793, 86.34772401837822, 86.66981771515505, 86.738216348559…
healthy_0001	Mitral Valve	0.0, 0.002242063546353701, 0.004484127092707402, 0.006726190639061103, 0.008968254185414692, 0.011210317731768393, 0.013452381278122094, 0.015694444824475795, 0.017936508370829496, 0.020178571917183197, 0.022420635463536898, 0.024662699009890487, 0.02690476255624419, 0.02914682610259789, 0.03138888964895159, 0.03363095319530529, 0.03587301674165899, 0.03811508028801269, 0.04035714383436628, 0.042…	-0.0, -0.0, -0.0, -0.0, -0.0, -0.0, -0.0, -0.0, -0.0, -0.0, -0.0, -0.0, -0.0, -0.0, -0.0, -0.0, -0.0, -0.0, -0.0, -0.0, -0.0, -0.0, -0.0, -0.0, -0.0, -0.0, -0.0, -0.0, -0.0, -0.0, -0.0, -0.0, -0.0, -0.0, -0.0, -0.0, -0.0, -0.0, -0.0, -0.0, -0.0, -0.0, -0.0, -0.0, -0.0, -0.0, -0.0, -0.0, -0.0, -0.0, -0.0, -0.0, -0.0, -0.0, -0.0, -0.0, -0.0, -0.0, -0.0, -0.0, -0.0, -0.0, -0.0, -0.0, -0.0, -0.0, -0.…
healthy_0001	Tricuspid Valve	0.0, 0.002238806024360551, 0.004477612048721102, 0.006716418073081654, 0.008955224097442316, 0.011194030121802867, 0.013432836146163418, 0.01567164217052397, 0.01791044819488452, 0.020149254219245072, 0.022388060243605623, 0.024626866267966285, 0.026865672292326837, 0.029104478316687388, 0.03134328434104794, 0.0335820903654086, 0.03582089638976904, 0.03805970241412959, 0.040298508438490255, 0.042…	0.0, 0.0, 0.0, 0.0, 0.0, 0.0, 0.0, 0.0, 0.0, 0.0, 0.0, 0.0, 0.0, 0.0, 0.0, 0.0, 0.0, 0.0, 0.0, 0.0, 0.0, 0.0, 0.0, 0.0, 0.0, 0.0, 0.0, 0.0, 0.0, 0.0, 0.0, 0.0, 0.0, 0.0, 0.0, 0.0, 0.0, 0.0, 0.0, 0.0, 0.0, 0.0, 0.0, 0.0, 0.0, 0.0, 0.0, 0.0, 0.0, 0.0, 0.0, 0.0, 0.0, 0.0, 0.0, 0.0, 0.0, 0.0, 0.0, 0.0, 0.0, 0.0, 0.0, 0.0, 0.0, 0.0, 0.0, 0.0, 0.0, 0.0, 0.0, 0.0, 0.0, 0.0, 0.0, 0.0, 0.0, 0.0, 0.0, 0.0,…
healthy_0001	Aortic Isthmus	0.0, 0.002233389222142723, 0.004466778444285335, 0.0067001676664280585, 0.008933556888570782, 0.011166946110713394, 0.013400335332856117, 0.015633724554998785, 0.017867113777141452, 0.020100502999284175, 0.022333892221426843, 0.02456728144356951, 0.026800670665712234, 0.0290340598878549, 0.03126744910999757, 0.03350083833214024, 0.03573422755428296, 0.03796761677642563, 0.040201005998568295, 0.04…	10.833960264921188, 26.179602708235773, 41.49949425353012, 51.64457608913611, 57.47608085425288, 62.98739003870496, 68.17039915434037, 73.01700371300682, 77.51909922655231, 81.66858120682457, 85.45734516567136, 88.87728661494066, 91.92030106648028, 94.57828403213787, 96.84313102376154, 98.70673755319895, 100.16099913229804, 101.19781127290659, 101.80906948687239, 101.9877846873796, 101.8742566614…
healthy_0001	Ductus Arteriosus	0.0, 0.0022336770300321884, 0.004467354060064266, 0.006701031090096454, 0.008934708120128532, 0.01116838515016072, 0.013402062180192797, 0.015635739210224986, 0.017869416240257063, 0.020103093270289252, 0.02233677030032144, 0.024570447330353518, 0.026804124360385706, 0.029037801390417783, 0.03127147842044997, 0.03350515545048205, 0.03573883248051424, 0.037972509510546204, 0.04020618654057839, 0.0…	5.43134880065918, 12.196609256430376, 19.36332950302572, 26.779893028094065, 34.29468331928387, 41.756083864244054, 49.012478150623316, 55.91224966607028, 62.30378189823362, 68.03545833476221, 72.95566246330463, 76.914487920677, 80.38123031810976, 83.80307574529218, 87.1696701773561, 90.47065958943303, 93.69568995665504, 96.83440725415365, 99.87645745706092, 102.81148654050835, 105.62914047962772…
healthy_0001	Umbilical Artery	0.0, 0.002233333387412162, 0.004466666774824213, 0.006700000162236375, 0.008933333549648537, 0.011166666937060588, 0.01340000032447275, 0.015633333711885022, 0.017866667099297073, 0.020100000486709235, 0.022333333874121286, 0.024566667261533448, 0.02680000064894561, 0.02903333403635766, 0.03126666742376982, 0.033500000811181985, 0.035733334198594036, 0.0379666675860062, 0.04020000097341825, 0.042…	13.933177143335342, 14.390135807436174, 14.85091319392459, 15.314740971269114, 15.780850807938359, 16.248474372400874, 16.71684333312525, 17.185189358580033, 17.652744117233794, 18.118739277555076, 18.582406508012443, 19.042977477074498, 19.49968385320978, 19.95175730488686, 20.39842950057431, 20.838932108740643, 21.272496797854533, 21.698355236384472, 22.115864467704, 22.542037899819356, 22.9873…
healthy_0001	Middle Cerebral Artery	0.0, 0.0022331155224830646, 0.00446623104496624, 0.006699346567449305, 0.00893246208993237, 0.011165577612415545, 0.01339869313489861, 0.015631808657381785, 0.01786492417986496, 0.020098039702348025, 0.02233115522483109, 0.024564270747314154, 0.02679738626979733, 0.029030501792280394, 0.03126361731476346, 0.033496732837246634, 0.0357298483597297, 0.037962963882212764, 0.04019607940469594, 0.04242…	6.881255865097046, 9.173868106990893, 11.536746129198518, 13.939564700216009, 16.35199858853962, 18.74372256266547, 21.084411391089784, 23.343739842308878, 25.491382684818614, 27.497014687115346, 29.33064963682908, 31.118763057758024, 32.96506600464502, 34.84526748911466, 36.73507652279143, 38.61020211729997, 40.44635328426472, 42.219239035310274, 43.904568382061186, 45.47805033614202, 46.9153939…
healthy_0002	Aortic Valve	0.0, 0.0022539683085466833, 0.004507936617093478, 0.006761904925640161, 0.009015873234186844, 0.011269841542733583, 0.013523809851280266, 0.015777778159827005, 0.018031746468373744, 0.020285714776920427, 0.02253968308546711, 0.024793651394013794, 0.027047619702560588, 0.02930158801110727, 0.031555556319653955, 0.03380952462820069, 0.03606349293674743, 0.038317461245294115, 0.040571429553840854, 0…	-0.0, 26.079004952760727, 43.643269366878656, 49.30802829155724, 54.490963199109906, 59.207561559011445, 63.47331084073563, 67.30369851375738, 70.7142120475511, 73.72033891159104, 76.3375665753517, 78.58138250830743, 80.46727417993293, 82.01072905970238, 83.22723461709033, 84.1322783215712, 84.74134764261942, 85.06993004970933, 85.13829842249842, 85.06164874157425, 84.88681913449352, 84.618121509…
healthy_0002	Pulmonary Valve	0.0, 0.0022489960383937913, 0.0044979920767875825, 0.006746988115181374, 0.008995984153575165, 0.011244980191969178, 0.01349397623036297, 0.01574297226875676, 0.017991968307150552, 0.020240964345544343, 0.022489960383938135, 0.024738956422331704, 0.026987952460725495, 0.029236948499119286, 0.03148594453751308, 0.03373494057590687, 0.03598393661430088, 0.03823293265269467, 0.040481928691088465, 0.…	-0.0, 9.120335396015266, 18.924555445733553, 27.258423489990314, 31.974042906372166, 34.361068392856794, 36.63118180276759, 38.78594589223356, 40.826923417383746, 42.75567713434704, 44.57376979925243, 46.282764168228724, 47.8842229974053, 49.379709042911, 50.77078506087471, 52.059013807425465, 53.245958038692265, 54.333180510804056, 55.32224397988982, 56.214711202078576, 57.01214493349927, 57.716…
healthy_0002	Mitral Valve	0.0, 0.0022424242967231667, 0.004484848593446333, 0.0067272728901695, 0.008969697186892778, 0.011212121483615833, 0.013454545780339, 0.015696970077062167, 0.017939394373785333, 0.0201818186705085, 0.022424242967231667, 0.024666667263954944, 0.02690909156067811, 0.029151515857401278, 0.031393940154124333, 0.0336363644508475, 0.03587878874757067, 0.038121213044293834, 0.04036363734101711, 0.0426060…	0.0, 0.0, 0.0, 0.0, 0.0, 0.0, 0.0, 0.0, 0.0, 0.0, 0.0, 0.0, 0.0, 0.0, 0.0, 0.0, 0.0, 0.0, 0.0, 0.0, 0.0, 0.0, 0.0, 0.0, 0.0, 0.0, 0.0, 0.0, 0.0, 0.0, 0.0, 0.0, 0.0, 0.0, 0.0, 0.0, 0.0, 0.0, 0.0, 0.0, 0.0, 0.0, 0.0, 0.0, 0.0, 0.0, 0.0, 0.0, 0.0, 0.0, 0.0, 0.0, 0.0, 0.0, 0.0, 0.0, 0.0, 0.0, 0.0, 0.0, 0.0, 0.0, 0.0, 0.0, 0.0, 0.0, 0.0, 0.0, 0.0, 0.0, 0.0, 0.0, 0.0, 0.0, 0.0, 0.0, 0.0, 0.0, 0.0, 0.0,…
healthy_0002	Tricuspid Valve	0.0, 0.002240437212720825, 0.004480874425441428, 0.006721311638162253, 0.008961748850883078, 0.011202186063603903, 0.013442623276324506, 0.01568306048904533, 0.017923497701766156, 0.02016393491448676, 0.022404372127207584, 0.02464480933992841, 0.02688524655264901, 0.029125683765369836, 0.03136612097809066, 0.033606558190811375, 0.03584699540353209, 0.038087432616252914, 0.04032786982897363, 0.042…	0.0, 0.0, 0.0, 0.0, 0.0, 0.0, 0.0, 0.0, 0.0, 0.0, 0.0, 0.0, 0.0, 0.0, 0.0, 0.0, 0.0, 0.0, 0.0, 0.0, 0.0, 0.0, 0.0, 0.0, 0.0, 0.0, 0.0, 0.0, 0.0, 0.0, 0.0, 0.0, 0.0, 0.0, 0.0, 0.0, 0.0, 0.0, 0.0, 0.0, 0.0, 0.0, 0.0, 0.0, 0.0, 0.0, 0.0, 0.0, 0.0, 0.0, 0.0, 0.0, 0.0, 0.0, 0.0, 0.0, 0.0, 0.0, 0.0, 0.0, 0.0, 0.0, 0.0, 0.0, 0.0, 0.0, 0.0, 0.0, 0.0, 0.0, 0.0, 0.0, 0.0, 0.0, 0.0, 0.0, 0.0, 0.0, 0.0, 0.0,…
healthy_0002	Aortic Isthmus	0.0, 0.0022336182877038535, 0.004467236575407929, 0.006700854863111783, 0.008934473150815636, 0.011168091438519712, 0.013401709726223565, 0.01563532801392753, 0.017868946301631494, 0.020102564589335348, 0.022336182877039312, 0.024569801164743166, 0.02680341945244724, 0.029037037740151095, 0.03127065602785495, 0.033504274315559024, 0.03573789260326288, 0.03797151089096673, 0.040205129178670806, 0.…	13.988687753677368, 19.55374742584403, 25.327784938815224, 31.15265489954924, 36.87021191500548, 42.32231059214319, 47.35080553792074, 51.798127971566686, 56.00693513605296, 60.32262601209238, 64.68550670721824, 69.03588332896385, 73.31406198486243, 77.46034878244672, 81.41504982925015, 85.11847123280613, 88.5109191006472, 91.53269954030691, 94.12411865931853, 96.22548256521479, 97.77709736552914…
healthy_0002	Ductus Arteriosus	0.0, 0.002233796350386341, 0.004467592700772571, 0.0067013890511589125, 0.008935185401545254, 0.011168981751931484, 0.013402778102317825, 0.015636574452704166, 0.017870370803090396, 0.020104167153476737, 0.02233796350386308, 0.02457175985424931, 0.02680555620463565, 0.02903935255502199, 0.03127314890540822, 0.03350694525579456, 0.035740741606180904, 0.037974537956567134, 0.040208334306953475, 0.0…	7.92158442735672, 10.898135614122777, 13.902913871555164, 16.930238464890177, 19.974428659363767, 23.029803720211884, 26.090682912670694, 29.15138550197621, 32.20623075336453, 35.2495379320716, 38.27562630333358, 41.27881513238649, 44.25342368446643, 47.19377122480941, 50.094177018651315, 52.94896033122838, 55.75244042777682, 58.498936573532255, 61.18404936068214, 63.96638021304519, 66.9269576174…
healthy_0002	Umbilical Artery	0.0, 0.0033604336857069317, 0.006720867371413641, 0.010081301057120573, 0.013441734742827505, 0.016802168428534214, 0.020162602114241146, 0.023523035799948078, 0.02688346948565523, 0.030243903171362163, 0.03360433685706887, 0.036964770542775804, 0.040325204228482736, 0.043685637914189446, 0.04704607159989638, 0.05040650528560331, 0.05376693897131002, 0.05712737265701695, 0.06048780634272388, 0.06…	15.482825696468353, 17.22622509648289, 18.982574902299547, 20.744003298626797, 22.502638470173203, 24.250608601647304, 25.980041877757593, 27.68306648321261, 29.35255361383791, 31.16090663890298, 33.167014299347784, 35.2582713536384, 37.32207256024091, 39.2458126776215, 40.91688646424622, 42.222688678581186, 43.05061407909253, 43.29414831298479, 43.266101265700584, 43.19548066063936, 43.084211294…
healthy_0002	Middle Cerebral Artery	0.0, 0.003358396071296621, 0.006716792142592798, 0.010075188213889419, 0.013433584285185596, 0.016791980356482217, 0.020150376427778838, 0.023508772499075015, 0.026867168570371636, 0.030225564641668257, 0.033583960712964434, 0.036942356784261055, 0.04030075285555723, 0.04365914892685385, 0.04701754499815003, 0.050375941069446206, 0.05373433714074283, 0.05709273321203945, 0.060451129283335625, 0.0…	5.358914285898209, 7.461135337850872, 9.597002177255009, 11.75376682432214, 13.91868129926391, 16.078997622292015, 18.22196781361797, 20.334843893453495, 22.40487788201016, 24.419321799499563, 26.36542766613342, 28.231515670835556, 30.17566701058924, 32.26772139060849, 34.43563546982487, 36.60736590717067, 38.71086936157744, 40.674102491977, 42.42502195730116, 43.8915844164817, 45.00174652845049,…
healthy_0003	Aortic Valve	0.0, 0.0022574956454927686, 0.004514991290985593, 0.006772486936478361, 0.00902998258197113, 0.011287478227463954, 0.013544973872956723, 0.01580246951844949, 0.018059965163942426, 0.020317460809435195, 0.02257495645492802, 0.024832452100420788, 0.027089947745913556, 0.02934744339140638, 0.03160493903689915, 0.03386243468239192, 0.03611993032788474, 0.03837742597337751, 0.040634921618870334, 0.042…	0.0, 8.753730027788158, 18.20752510278368, 27.63873743432083, 36.324719231734086, 43.5428227043579, 48.58248421868347, 52.466304276678244, 56.192658956713466, 59.72458444322589, 63.025116920652984, 66.05729257343192, 68.78414758599986, 71.16871814279402, 73.17404042825156, 74.76315062680972, 75.89908492290567, 76.54487950097653, 76.67970852463603, 76.56530035613994, 76.31081488477804, 75.92385418…
healthy_0003	Pulmonary Valve	0.0, 0.002252663677073552, 0.004505327354146993, 0.006757991031220545, 0.009010654708293986, 0.011263318385367538, 0.013515982062440979, 0.015768645739514642, 0.018021309416588083, 0.020273973093661635, 0.022526636770735076, 0.024779300447808628, 0.02703196412488207, 0.02928462780195562, 0.03153729147902906, 0.03378995515610261, 0.036042618833176054, 0.038295282510249606, 0.04054794618732305, 0.0…	-0.0, 17.00314398898404, 33.92286254645294, 44.595417775466075, 50.34959277165038, 55.68803720643811, 60.6014035356189, 65.08034421498354, 69.11551170032176, 72.69755844742417, 75.81713691208067, 78.46489955008194, 80.6314988172178, 82.30758716927882, 83.48381706205497, 84.15084095133665, 84.31030244618404, 84.27031727364448, 84.17568912032306, 84.02789982882487, 83.828431241755, 83.5787652017186…
healthy_0003	Mitral Valve	0.0, 0.002242990708518189, 0.004485981417036489, 0.0067289721255546775, 0.008971962834073088, 0.011214953542591277, 0.013457944251109577, 0.015700934959627766, 0.017943925668145955, 0.020186916376664255, 0.022429907085182443, 0.024672897793700743, 0.026915888502219043, 0.029158879210737343, 0.03140186991925553, 0.03364486062777372, 0.03588785133629202, 0.03813084204481021, 0.04037383275332851, 0.…	0.0, 0.0, 0.0, 0.0, 0.0, 0.0, 0.0, 0.0, 0.0, 0.0, 0.0, 0.0, 0.0, 0.0, 0.0, 0.0, 0.0, 0.0, 0.0, 0.0, 0.0, 0.0, 0.0, 0.0, 0.0, 0.0, 0.0, 0.0, 0.0, 0.0, 0.0, 0.0, 0.0, 0.0, 0.0, 0.0, 0.0, 0.0, 0.0, 0.0, 0.0, 0.0, 0.0, 0.0, 0.0, 0.0, 0.0, 0.0, 0.0, 0.0, 0.0, 0.0, 0.0, 0.0, 0.0, 0.0, 0.0, 0.0, 0.0, 0.0, 0.0, 0.0, 0.0, 0.0, 0.0, 0.0, 0.0, 0.0, 0.0, 0.0, 0.0, 0.0, 0.0, 0.0, 0.0, 0.0, 0.0, 0.0, 0.0, 0.0,…
healthy_0003	Tricuspid Valve	0.0, 0.0022426096363625803, 0.0044852192727249385, 0.006727828909087741, 0.008970438545450321, 0.01121304818181268, 0.01345565781817526, 0.015698267454537618, 0.017940877090900198, 0.020183486727263, 0.02242609636362536, 0.02466870599998794, 0.02691131563635052, 0.029153925272712877, 0.03139653490907546, 0.03363914454543826, 0.03588175418180062, 0.0381243638181632, 0.04036697345452578, 0.04260958…	0.0, 0.0, 0.0, 0.0, 0.0, 0.0, 0.0, 0.0, 0.0, 0.0, 0.0, 0.0, 0.0, 0.0, 0.0, 0.0, 0.0, 0.0, 0.0, 0.0, 0.0, 0.0, 0.0, 0.0, 0.0, 0.0, 0.0, 0.0, 0.0, 0.0, 0.0, 0.0, 0.0, 0.0, 0.0, 0.0, 0.0, 0.0, 0.0, 0.0, 0.0, 0.0, 0.0, 0.0, 0.0, 0.0, 0.0, 0.0, 0.0, 0.0, 0.0, 0.0, 0.0, 0.0, 0.0, 0.0, 0.0, 0.0, 0.0, 0.0, 0.0, 0.0, 0.0, 0.0, 0.0, 0.0, 0.0, 0.0, 0.0, 0.0, 0.0, 0.0, 0.0, 0.0, 0.0, 0.0, 0.0, 0.0, 0.0, 0.0,…
healthy_0003	Aortic Isthmus	0.0, 0.0022341697076235234, 0.0044683394152470884, 0.006702509122870626, 0.008936678830494149, 0.011170848538117714, 0.013405018245741238, 0.015639187953364775, 0.01787335766098834, 0.020107527368611863, 0.022341697076235387, 0.024575866783858952, 0.02681003649148249, 0.029044206199106012, 0.03127837590672958, 0.0335125456143531, 0.035746715321976666, 0.0379808850296002, 0.04021505473722373, 0.04…	3.995811343193054, 12.56368647183144, 21.66125958959093, 30.483217493498778, 38.22424698058246, 44.07997263484927, 48.75812236762494, 53.333535325156134, 57.75805516655007, 61.983525550914074, 65.96179013735541, 69.64469258498151, 72.9840765528995, 75.93178570021678, 78.43966368604069, 80.45955416947845, 81.94330080963744, 82.84274726562495, 83.1118387290203, 82.98083332009763, 82.63916982734582,…
healthy_0003	Ductus Arteriosus	0.0, 0.002233918182747874, 0.004467836365495859, 0.006701754548243732, 0.008935672730991717, 0.011169590913739702, 0.013403509096487576, 0.01563742727923545, 0.017871345461983434, 0.020105263644731308, 0.022339181827479182, 0.024573100010227278, 0.02680701819297515, 0.029040936375723136, 0.03127485455847101, 0.033508772741218884, 0.03574269092396687, 0.037976609106714854, 0.04021052728946273, 0.0…	3.1966490745544434, 7.060817170479311, 10.957911575658445, 14.878892148643084, 18.814718747985108, 22.75635123223666, 26.69474945994885, 30.62087328967369, 34.52568257996314, 38.40013718936836, 42.23519697644144, 46.021821799734184, 49.750971517798, 53.413605989184994, 57.001682653610885, 60.70912044332316, 64.65088573581885, 68.7765684528767, 73.03575851627649, 77.37804584779784, 81.753020369219…
healthy_0003	Umbilical Artery	0.0, 0.0022337363810891464, 0.004467472762178293, 0.006701209143267328, 0.008934945524356475, 0.011168681905445621, 0.013402418286534767, 0.015636154667623914, 0.01786989104871295, 0.020103627429802207, 0.022337363810891353, 0.0245711001919805, 0.026804836573069646, 0.02903857295415868, 0.03127230933524783, 0.033506045716336974, 0.03573978209742612, 0.03797351847851527, 0.0402072548596043, 0.0424…	20.956551045179367, 21.715464460650953, 22.494512826411277, 23.291359444340948, 24.103667616320905, 24.92910064423179, 25.76532182995437, 26.60999447536939, 27.460781882357686, 28.31534735279997, 29.171354188576938, 30.026465691569374, 30.878345163658036, 31.72465590672372, 32.5630612226471, 33.391224413308976, 34.206808780590144, 35.00747762637124, 35.79089425253318, 36.5547219609566, 37.2966240…
healthy_0003	Middle Cerebral Artery	0.0, 0.002234042607287434, 0.004468085214574924, 0.006702127821862358, 0.008936170429149848, 0.011170213036437338, 0.013404255643724772, 0.015638298251012206, 0.017872340858299696, 0.02010638346558713, 0.022340426072874564, 0.024574468680162054, 0.026808511287449543, 0.029042553894736978, 0.03127659650202447, 0.0335106391093119, 0.035744681716599336, 0.037978724323886826, 0.04021276693117426, 0.0…	12.198589414358139, 14.526729818198572, 16.90560333606945, 19.31330160875121, 21.727916277024423, 24.127538981669385, 26.490261363466594, 28.79417506319649, 31.01737172163961, 33.137942979576344, 35.1343409940803, 37.12584405050885, 39.203755921916155, 41.3434629182012, 43.52035134926341, 45.709807525001885, 47.887217755315994, 50.0279683501049, 52.10744561926774, 54.10103587270395, 55.9841254203…
healthy_0004	Aortic Valve	0.0, 0.0034057971839185353, 0.0068115943678372926, 0.010217391551755828, 0.013623188735674141, 0.017028985919592676, 0.020434783103511656, 0.02384058028742997, 0.027246377471348504, 0.03065217465526704, 0.0340579718391858, 0.03746376902310433, 0.040869566207022645, 0.04427536339094118, 0.04768116057485994, 0.05108695775877847, 0.05449275494269701, 0.05789855212661532, 0.0613043493105343, 0.064710…	0.0, 17.921357605409963, 35.70381923502531, 46.844618900013785, 53.00691286824628, 58.66969607849236, 63.81023410056403, 68.40579250427143, 72.4336368594268, 75.87103273584137, 78.69524570332699, 80.8835413316944, 82.41318519075541, 83.26144285032147, 83.42143194664615, 83.13901109276112, 82.52922351925092, 81.62348568103567, 80.45321403303545, 79.04982503017077, 77.4447351273616, 75.669360779528…
healthy_0004	Pulmonary Valve	0.0, 0.003407407489915748, 0.006814814979831496, 0.010222222469747244, 0.013629629959662548, 0.017037037449578296, 0.020444444939494044, 0.023851852429409792, 0.02725925991932554, 0.03066666740924129, 0.034074074899156814, 0.03748148238907256, 0.04088888987898831, 0.04429629736890406, 0.047703704858819806, 0.051111112348735555, 0.0545185198386513, 0.05792592732856661, 0.061333334818482355, 0.0647…	0.0, 26.02147649461292, 43.842871839098855, 50.44193749424408, 56.010490993766695, 60.54239520196739, 64.03151298314481, 66.47170720159838, 67.85684072162752, 68.19840411365159, 68.0991485568016, 67.86379571288128, 67.50069984404949, 67.01821521246492, 66.42469608028637, 65.72849670967268, 64.93797136278255, 64.06147430177491, 63.10735978880827, 62.08398208604158, 60.99969545563363, 59.8628541597…
healthy_0004	Mitral Valve	0.0, 0.0033816425939618977, 0.006763285187923351, 0.010144927781885249, 0.013526570375846703, 0.0169082129698086, 0.020289855563770054, 0.02367149815773195, 0.027053140751693627, 0.030434783345655525, 0.03381642593961698, 0.037198068533578876, 0.04057971112754033, 0.04396135372150223, 0.04734299631546368, 0.05072463890942558, 0.05410628150338703, 0.05748792409734893, 0.060869566691310384, 0.06425…	-0.0, -0.0, -0.0, -0.0, -0.0, -0.0, -0.0, -0.0, -0.0, -0.0, -0.0, -0.0, -0.0, -0.0, -0.0, -0.0, -0.0, -0.0, -0.0, -0.0, -0.0, -0.0, -0.0, -0.0, -0.0, -0.0, -0.0, -0.0, -0.0, -0.0, -0.0, -0.0, -0.0, -0.0, -0.0, -0.0, -0.0, -0.0, -0.0, -0.0, -0.0, -0.0, -0.0, -0.0, -0.0, -0.0, -0.0, -0.0, -0.0, -0.0, -0.0, -0.0, -0.0, -0.0, -0.0, -0.0, -0.0, -0.0, -0.0, -0.0, -0.0, -0.0, -0.0, -0.0, -0.0, -0.0, -0.…
healthy_0004	Tricuspid Valve	0.0, 0.0033783784601837397, 0.006756756920367257, 0.010135135380551219, 0.013513513840734959, 0.01689189230091892, 0.020270270761102216, 0.023648649221286178, 0.027027027681469917, 0.03040540614165388, 0.033783784601837175, 0.037162163062021136, 0.040540541522204876, 0.043918919982388394, 0.047297298442572355, 0.050675676902756095, 0.05405405536294006, 0.05743243382312335, 0.060810812283307314, 0…	-0.0, -0.0, -0.0, -0.0, -0.0, -0.0, -0.0, -0.0, -0.0, -0.0, -0.0, -0.0, -0.0, -0.0, -0.0, -0.0, -0.0, -0.0, -0.0, -0.0, -0.0, -0.0, -0.0, -0.0, -0.0, -0.0, -0.0, -0.0, -0.0, -0.0, -0.0, -0.0, -0.0, -0.0, -0.0, -0.0, -0.0, -0.0, -0.0, -0.0, -0.0, -0.0, -0.0, -0.0, -0.0, -0.0, -0.0, -0.0, -0.0, -0.0, -0.0, -0.0, -0.0, -0.0, -0.0, -0.0, -0.0, -0.0, -0.0, -0.0, -0.0, -0.0, -0.0, -0.0, -0.0, -0.0, -0.…
healthy_0004	Aortic Isthmus	0.0, 0.0033591732079552017, 0.006718346415910625, 0.010077519623865827, 0.01343669283182125, 0.016795866039776453, 0.020155039247731876, 0.023514212455687078, 0.0268733856636425, 0.030232558871597703, 0.033591732079552905, 0.03695090528750833, 0.04031007849546353, 0.043669251703418954, 0.047028424911374156, 0.05038759811932958, 0.05374677132728478, 0.05710594453523998, 0.06046511774319541, 0.0638…	9.142252743244171, 34.99553714973548, 54.20838496862679, 63.45961071259722, 71.69888664461254, 78.85312020034475, 84.84921881546565, 89.61408992564738, 93.07464096656189, 95.157779373881, 95.79397680020755, 95.61571682613577, 95.14164178480254, 94.39013783220044, 93.37959112432202, 92.12838781715966, 90.65491406670596, 88.97755602895347, 87.11469985989467, 85.08473171552205, 82.90603775182818, 80…
healthy_0004	Ductus Arteriosus	0.0, 0.003358209036540938, 0.006716418073081654, 0.010074627109622591, 0.01343283614616353, 0.016791045182704245, 0.02014925421924496, 0.0235074632557859, 0.026865672292326837, 0.030223881328867552, 0.03358209036540849, 0.03694029940194943, 0.040298508438490366, 0.04365671747503108, 0.04701492651157202, 0.050373135548112735, 0.05373134458465345, 0.05708955362119439, 0.060447762657735105, 0.063805…	5.423069506883621, 12.644545061288422, 20.397678434020527, 27.86993597820256, 34.24878404695595, 38.72346609899208, 42.01077195133166, 45.16647090990702, 48.1669337782943, 50.988531360069814, 53.60763445881028, 56.00061387809182, 58.14384042149088, 60.01368489258382, 61.58651809494715, 62.83871083215711, 63.74663390779017, 64.28665812542273, 64.43740800999622, 64.33824197568585, 64.08901856955227…
healthy_0004	Umbilical Artery	0.0, 0.0033597884411435963, 0.006719576882287193, 0.010079365323430678, 0.013439153764574274, 0.01679894220571787, 0.020158730646861467, 0.023518519088004952, 0.02687830752914855, 0.030238095970292145, 0.03359788441143574, 0.036957672852579226, 0.04031746129372282, 0.04367724973486642, 0.047037038176010015, 0.0503968266171535, 0.05375661505829732, 0.057116403499440915, 0.0604761919405844, 0.06383…	11.1820407807827, 12.479453533733517, 13.811196738517275, 15.165705494914256, 16.53141490270501, 17.896760061670008, 19.250176071589607, 20.580098032244216, 21.874961043414384, 23.123200204880423, 24.31325061642288, 25.4335473778221, 26.473102145314, 27.496651047426425, 28.548486348498944, 29.62040920902143, 30.70422078948378, 31.79172225037579, 32.874714752187394, 33.944999455408364, 34.99437752…
healthy_0004	Middle Cerebral Artery	0.0, 0.003359375081345206, 0.006718750162690412, 0.010078125244035618, 0.013437500325380825, 0.01679687540672603, 0.020156250488071237, 0.023515625569416443, 0.02687500065076165, 0.030234375732106855, 0.03359375081345206, 0.03695312589479727, 0.040312500976142474, 0.04367187605748768, 0.047031251138832886, 0.05039062622017809, 0.0537500013015233, 0.057109376382868504, 0.06046875146421371, 0.06382…	4.01406592130661, 6.451084614181704, 8.9801478623627, 11.507761589987723, 13.940431721194809, 16.184664180122052, 18.147504722893753, 20.012801697743633, 21.940291010921616, 23.867552617597706, 25.7321664729419, 27.471712532124226, 29.02377075031463, 30.325921082683163, 31.315743484399807, 31.930817910634552, 32.11145113214561, 32.02652022089758, 31.813922983726314, 31.484976688047166, 31.0509986…
healthy_0005	Aortic Valve	0.0, 0.002255892310517371, 0.00451178462103452, 0.006767676931551891, 0.00902356924206904, 0.011279461552586634, 0.013535353863103783, 0.015791246173621154, 0.018047138484138525, 0.020303030794655674, 0.022558923105173045, 0.024814815415690195, 0.027070707726207566, 0.02932660003672516, 0.03158249234724231, 0.03383838465775968, 0.03609427696827683, 0.0383501692787942, 0.04060606158931135, 0.04286…	0.0, 25.893999794110748, 42.92871557402046, 47.6434035801343, 51.852259767377255, 55.57689645764027, 58.83892597281303, 61.65996063478651, 64.06161276545127, 66.06549468669785, 67.69321872041678, 68.96639718849859, 69.90664241283386, 70.53556671531311, 70.87478241782685, 70.9475890887583, 70.81901116086922, 70.52391620490816, 70.07611123569643, 69.48940326805533, 68.77759931680622, 67.95450639677…
healthy_0005	Pulmonary Valve	0.0, 0.0022535211813281553, 0.0045070423626563105, 0.006760563543984688, 0.009014084725312843, 0.011267605906640998, 0.013521127087969154, 0.01577464826929731, 0.018028169450625575, 0.02028169063195373, 0.022535211813281997, 0.024788732994610152, 0.02704225417593842, 0.029295775357266574, 0.03154929653859473, 0.033802817719922884, 0.03605633890125104, 0.03830986008257942, 0.04056338126390757, 0.0…	0.0, 7.257970140636092, 14.987515474683882, 22.455828507345775, 28.93010174382276, 33.68322191371893, 37.44709449998481, 41.10100609195994, 44.601239412354474, 47.90407718387799, 50.96580212924072, 53.74269697115268, 56.191044432323984, 58.26712723546433, 59.927228103283916, 61.12762975849276, 61.82461492380075, 61.989324335142, 61.9523391027565, 61.86672323163768, 61.73446507227155, 61.557552975…
healthy_0005	Mitral Valve	0.0, 0.0022415459479974698, 0.0044830918959949395, 0.006724637843992409, 0.008966183791989879, 0.011207729739987349, 0.013449275687984819, 0.015690821635982233, 0.017932367583979703, 0.020173913531977172, 0.022415459479974642, 0.024657005427972112, 0.02689855137596958, 0.02914009732396705, 0.03138164327196452, 0.03362318921996199, 0.03586473516795946, 0.03810628111595693, 0.0403478270639544, 0.04…	-0.0, -0.0, -0.0, -0.0, -0.0, -0.0, -0.0, -0.0, -0.0, -0.0, -0.0, -0.0, -0.0, -0.0, -0.0, -0.0, -0.0, -0.0, -0.0, -0.0, -0.0, -0.0, -0.0, -0.0, -0.0, -0.0, -0.0, -0.0, -0.0, -0.0, -0.0, -0.0, -0.0, -0.0, -0.0, -0.0, -0.0, -0.0, -0.0, -0.0, -0.0, -0.0, -0.0, -0.0, -0.0, -0.0, -0.0, -0.0, -0.0, -0.0, -0.0, -0.0, -0.0, -0.0, -0.0, -0.0, -0.0, -0.0, -0.0, -0.0, -0.0, -0.0, -0.0, -0.0, -0.0, -0.0, -0.…
healthy_0005	Tricuspid Valve	0.0, 0.0022408964128053377, 0.004481792825610897, 0.006722689238416013, 0.00896358565122135, 0.011204482064026688, 0.013445378476832248, 0.015686274889637364, 0.0179271713024427, 0.02016806771524804, 0.0224089641280536, 0.024649860540858937, 0.026890756953664052, 0.02913165336646939, 0.03137254977927495, 0.03361344619208029, 0.035854342604885625, 0.03809523901769096, 0.0403361354304963, 0.0425770…	-0.0, -0.0, -0.0, -0.0, -0.0, -0.0, -0.0, -0.0, -0.0, -0.0, -0.0, -0.0, -0.0, -0.0, -0.0, -0.0, -0.0, -0.0, -0.0, -0.0, -0.0, -0.0, -0.0, -0.0, -0.0, -0.0, -0.0, -0.0, -0.0, -0.0, -0.0, -0.0, -0.0, -0.0, -0.0, -0.0, -0.0, -0.0, -0.0, -0.0, -0.0, -0.0, -0.0, -0.0, -0.0, -0.0, -0.0, -0.0, -0.0, -0.0, -0.0, -0.0, -0.0, -0.0, -0.0, -0.0, -0.0, -0.0, -0.0, -0.0, -0.0, -0.0, -0.0, -0.0, -0.0, -0.0, -0.…
healthy_0005	Aortic Isthmus	0.0, 0.0022336182877038535, 0.004467236575407929, 0.006700854863111783, 0.008934473150815636, 0.011168091438519712, 0.013401709726223565, 0.01563532801392753, 0.017868946301631494, 0.020102564589335348, 0.022336182877039312, 0.024569801164743166, 0.02680341945244724, 0.029037037740151095, 0.03127065602785495, 0.033504274315559024, 0.03573789260326288, 0.03797151089096673, 0.040205129178670806, 0.…	7.460655927658081, 14.889850877654382, 22.786006995885874, 30.67734908145469, 38.09210193346431, 44.55849035101827, 49.60563668219959, 53.84353976597961, 58.020353762178146, 62.043594799752654, 65.82077900766124, 69.25942251486175, 72.26704145031216, 74.75115194297001, 76.61927012179342, 77.77891211574021, 78.14022615607331, 78.08377826520572, 77.93328366262843, 77.69291940085144, 77.366862532384…
healthy_0005	Ductus Arteriosus	0.0, 0.00223379635038623, 0.004467592700772682, 0.0067013890511589125, 0.008935185401545143, 0.011168981751931595, 0.013402778102317825, 0.015636574452704055, 0.017870370803090507, 0.020104167153476737, 0.022337963503862968, 0.02457175985424942, 0.02680555620463565, 0.02903935255502188, 0.03127314890540833, 0.03350694525579456, 0.03574074160618079, 0.037974537956567245, 0.040208334306953475, 0.04…	15.066445469856262, 17.17514148464737, 19.313008746646215, 21.472038648866608, 23.644222584322826, 25.821551946029185, 27.996018126999502, 30.1596125202481, 32.30432651878925, 34.42215151563682, 36.50507890380502, 38.54510007630818, 40.534206426160225, 42.46438934637536, 44.328051698409595, 46.205293865030356, 48.15264297631165, 50.158904875494464, 52.21288540581929, 54.303390410527285, 56.419225…
healthy_0005	Umbilical Artery	0.0, 0.002232906036974458, 0.004465812073948805, 0.006698718110923374, 0.008931624147897721, 0.011164530184872179, 0.013397436221846526, 0.015630342258821095, 0.017863248295795442, 0.0200961543327699, 0.022329060369744247, 0.024561966406718816, 0.026794872443693163, 0.02902777848066762, 0.03126068451764208, 0.033493590554616426, 0.035726496591590995, 0.03795940262856534, 0.0401923086655398, 0.042…	17.538265138864517, 18.2224841930846, 18.92480991639014, 19.642511281233357, 20.372857260066212, 21.113116825340903, 21.860558949509464, 22.612452605024128, 23.366066764336846, 24.118670399899788, 24.867532484165025, 25.60992198958475, 26.343107888610977, 27.06435915369582, 27.770944757291424, 28.460133671849803, 29.129194869823237, 29.77539732366365, 30.396010005823246, 30.988301888754062, 31.54…
healthy_0005	Middle Cerebral Artery	0.0, 0.0022343655671579477, 0.004468731134315673, 0.006703096701473621, 0.008937462268631347, 0.011171827835789294, 0.013406193402946798, 0.015640558970104745, 0.017874924537262693, 0.02010929010442042, 0.022343655671578366, 0.024578021238736092, 0.02681238680589404, 0.029046752373051765, 0.03128111794020971, 0.03351548350736766, 0.035749849074525164, 0.03798421464168311, 0.04021858020884084, 0.0…	8.886054337024689, 11.649198353748952, 14.538652158363728, 17.47796508977782, 20.39068648689878, 23.200365688635465, 25.830552033895454, 28.204794861587526, 30.24707256019482, 32.13644856460661, 34.049286330439614, 35.962413703739756, 37.852658530553725, 39.69684865692735, 41.471811928907336, 43.154376192539736, 44.721369293870715, 46.14961907894687, 47.415953393814135, 48.497200084519115, 49.370…
healthy_0006	Aortic Valve	0.0, 0.0022535211813283773, 0.0045070423626563105, 0.006760563543984688, 0.009014084725312621, 0.011267605906640998, 0.013521127087969376, 0.01577464826929731, 0.018028169450625686, 0.02028169063195362, 0.022535211813281997, 0.024788732994610152, 0.027042254175938307, 0.029295775357266685, 0.03154929653859462, 0.033802817719922995, 0.03605633890125115, 0.038309860082579306, 0.04056338126390746, 0…	0.0, 26.302139881325665, 52.44440376552044, 66.93507353374896, 72.38524842399525, 77.28260826521212, 81.64079381573318, 85.47344583389233, 88.79420507802456, 91.6167123064633, 93.95460827754354, 95.82153374959908, 97.23112948096401, 98.19703622997292, 98.73289475495976, 98.85786148679121, 98.75286080872435, 98.50486252572969, 98.12045328728638, 97.60621974287369, 96.9687485419708, 96.214626334056…
healthy_0006	Pulmonary Valve	0.0, 0.002247765060814144, 0.004495530121627844, 0.006743295182441766, 0.00899106024325591, 0.01123882530406961, 0.013486590364883755, 0.015734355425697677, 0.0179821204865116, 0.02022988554732552, 0.022477650608139443, 0.024725415668953366, 0.02697318072976751, 0.02922094579058121, 0.031468710851395354, 0.033716475912209276, 0.035964240973022976, 0.03821200603383712, 0.040459771094651265, 0.0427…	-0.0, 13.023756980809521, 25.989598226046372, 33.80666073009992, 37.53436607007974, 40.974505716608775, 44.12828786003194, 46.9969206906932, 49.58161239893649, 51.88357117510672, 53.904005209547535, 55.644122692603716, 57.10513181461923, 58.28824076593827, 59.19465773690533, 59.82559091786452, 60.18224849916009, 60.27030522401259, 60.24786408521819, 60.19367051829211, 60.10851497239456, 59.993187…
healthy_0006	Mitral Valve	0.0, 0.0022400000542404097, 0.004480000108480375, 0.006720000162720785, 0.008960000216960973, 0.01120000027120116, 0.013440000325441348, 0.015680000379681758, 0.017920000433921723, 0.020160000488162133, 0.02240000054240232, 0.02464000059664251, 0.026880000650882696, 0.029120000705123106, 0.03136000075936307, 0.03360000081360348, 0.03584000086784367, 0.038080000922083856, 0.040320000976324044, 0.0…	-0.0, -0.0, -0.0, -0.0, -0.0, -0.0, -0.0, -0.0, -0.0, -0.0, -0.0, -0.0, -0.0, -0.0, -0.0, -0.0, -0.0, -0.0, -0.0, -0.0, -0.0, -0.0, -0.0, -0.0, -0.0, -0.0, -0.0, -0.0, -0.0, -0.0, -0.0, -0.0, -0.0, -0.0, -0.0, -0.0, -0.0, -0.0, -0.0, -0.0, -0.0, -0.0, -0.0, -0.0, -0.0, -0.0, -0.0, -0.0, -0.0, -0.0, -0.0, -0.0, -0.0, -0.0, -0.0, -0.0, -0.0, -0.0, -0.0, -0.0, -0.0, -0.0, -0.0, -0.0, -0.0, -0.0, -0.…
healthy_0006	Tricuspid Valve	0.0, 0.002239316293539906, 0.004478632587079812, 0.006717948880619717, 0.008957265174159623, 0.011196581467699529, 0.013435897761239435, 0.01567521405477934, 0.017914530348319246, 0.020153846641859152, 0.022393162935399058, 0.024632479228938964, 0.02687179552247887, 0.029111111816018775, 0.03135042810955868, 0.03358974440309859, 0.035829060696638715, 0.03806837699017862, 0.040307693283718526, 0.0…	-0.0, -0.0, -0.0, -0.0, -0.0, -0.0, -0.0, -0.0, -0.0, -0.0, -0.0, -0.0, -0.0, -0.0, -0.0, -0.0, -0.0, -0.0, -0.0, -0.0, -0.0, -0.0, -0.0, -0.0, -0.0, -0.0, -0.0, -0.0, -0.0, -0.0, -0.0, -0.0, -0.0, -0.0, -0.0, -0.0, -0.0, -0.0, -0.0, -0.0, -0.0, -0.0, -0.0, -0.0, -0.0, -0.0, -0.0, -0.0, -0.0, -0.0, -0.0, -0.0, -0.0, -0.0, -0.0, -0.0, -0.0, -0.0, -0.0, -0.0, -0.0, -0.0, -0.0, -0.0, -0.0, -0.0, -0.…
healthy_0006	Aortic Isthmus	0.0, 0.002232754135160109, 0.004465508270320218, 0.006698262405480326, 0.008931016540640213, 0.011163770675800322, 0.01339652481096043, 0.01562927894612054, 0.017862033081280648, 0.020094787216440757, 0.022327541351600866, 0.024560295486760975, 0.02679304962192086, 0.02902580375708097, 0.03125855789224108, 0.03349131202740119, 0.035724066162561297, 0.037956820297721405, 0.040189574432881514, 0.04…	6.761635422706604, 13.944302698595928, 21.438611381132326, 28.771521053543633, 35.46999129905759, 41.06143961679976, 46.0090473706698, 50.98628043215034, 55.95007791626266, 60.857378938028006, 65.66512261246754, 70.33024805460272, 74.80969437945468, 79.0604007020446, 83.03930613739391, 86.70334980052372, 90.00947080645534, 92.91460827020998, 95.37570130680896, 97.34968903127351, 98.79351055862482…
healthy_0006	Ductus Arteriosus	0.0, 0.002232369409712498, 0.004464738819424885, 0.006697108229137494, 0.008929477638849992, 0.011161847048562379, 0.013394216458274877, 0.015626585867987375, 0.017858955277699762, 0.02009132468741237, 0.02232369409712487, 0.024556063506837367, 0.026788432916549754, 0.02902080232626225, 0.03125317173597475, 0.03348554114568725, 0.035717910555399746, 0.037950279965112244, 0.04018264937482463, 0.04…	5.474991172552109, 8.766121568339065, 12.080809533765814, 15.414317714791343, 18.76190875737474, 22.118845307475052, 25.480390011051597, 28.84180551406324, 32.19835446246937, 35.54529950222918, 38.877903279301265, 42.19142843964523, 45.481137629219944, 48.74229349398467, 51.97015867989844, 55.159995832920536, 58.307067599009756, 61.406636624125426, 64.45494248425425, 67.60842990725645, 70.9559551…
healthy_0006	Umbilical Artery	0.0, 0.002234042607287434, 0.004468085214574868, 0.006702127821862303, 0.008936170429149848, 0.011170213036437282, 0.013404255643724716, 0.01563829825101215, 0.017872340858299696, 0.02010638346558724, 0.022340426072874675, 0.02457446868016211, 0.026808511287449543, 0.029042553894736978, 0.03127659650202441, 0.03351063910931196, 0.03574468171659939, 0.037978724323886826, 0.04021276693117426, 0.042…	18.923453629016876, 20.23785964762712, 21.581524914542815, 22.946415534466528, 24.324497612100824, 25.707737252148306, 27.088100559311474, 28.457553638292993, 29.80806259379546, 31.131593530521307, 32.420112553173176, 33.66558576645363, 34.859979275065264, 35.99525918371065, 37.06370279028757, 38.121900892637576, 39.21102261424063, 40.3237096812448, 41.45260381979821, 42.59034675604897, 43.729580…
healthy_0006	Middle Cerebral Artery	0.0, 0.0033611111924982673, 0.006722222384996757, 0.010083333577495024, 0.013444444769993291, 0.01680555596249156, 0.020166667154990048, 0.023527778347488315, 0.026888889539987026, 0.030250000732485294, 0.03361111192498378, 0.03697222311748205, 0.04033333430998032, 0.043694445502478585, 0.047055556694977074, 0.05041666788747534, 0.05377777907997361, 0.0571388902724721, 0.060500001464970365, 0.063…	6.594536870718002, 9.166043635361882, 11.806724379555556, 14.463937269805083, 17.085040472616747, 19.61739215449664, 22.00835048195095, 24.206050595489906, 26.408855780167197, 28.74069030428355, 31.114282781545366, 33.442361825658715, 35.63765605032989, 37.61289406926486, 39.280804496169864, 40.554115944751004, 41.34555702871445, 41.572655333593254, 41.471551524032314, 41.221846094797215, 40.8357…
healthy_0007	Aortic Valve	0.0, 0.00225589231051726, 0.00451178462103452, 0.006767676931551891, 0.009023569242069263, 0.011279461552586523, 0.013535353863103783, 0.015791246173621154, 0.018047138484138414, 0.020303030794655674, 0.022558923105172934, 0.024814815415690417, 0.027070707726207677, 0.029326600036724937, 0.0315824923472422, 0.03383838465775957, 0.03609427696827683, 0.0383501692787942, 0.04060606158931146, 0.04286…	-0.0, 45.04654737242789, 52.30489345725814, 58.813108690901096, 64.60968208961772, 69.73310266967022, 74.22185944732017, 78.1144414388298, 81.44933766046017, 84.26503712847348, 86.60002885913136, 88.49280186869566, 89.98184517342801, 91.10564778959028, 91.90269873344413, 92.41148702125143, 92.67050166927382, 92.71878282996026, 92.59874796949852, 92.32638620711683, 91.91012913318635, 91.3584083380…
healthy_0007	Pulmonary Valve	0.0, 0.0022510823055909013, 0.0045021646111816915, 0.006753246916772482, 0.009004329222363272, 0.011255411527954173, 0.013506493833544964, 0.015757576139135754, 0.018008658444726544, 0.020259740750317445, 0.022510823055908347, 0.024761905361499137, 0.027012987667089927, 0.029264069972680717, 0.03151515227827162, 0.03376623458386241, 0.0360173168894532, 0.03826839919504399, 0.04051948150063489, 0.…	0.0, 12.289730461943412, 25.25200177319068, 36.760130707564215, 44.69455633739792, 50.281616253315036, 55.59147979583465, 60.56719148144085, 65.15179582661855, 69.28833734785186, 72.91986056162506, 75.98940998442257, 78.44003013272857, 80.21476552302776, 81.25666067180428, 81.52237770008531, 81.45236554514855, 81.28554341808805, 81.0274060623113, 80.68344822122565, 80.25916463823863, 79.760050056…
healthy_0007	Mitral Valve	0.0, 0.0022431866371266374, 0.004486373274253275, 0.006729559911379912, 0.008972746548506438, 0.011215933185633076, 0.013459119822759713, 0.01570230645988635, 0.017945493097012988, 0.020188679734139403, 0.02243186637126604, 0.024675053008392678, 0.026918239645519315, 0.029161426282645952, 0.03140461291977259, 0.033647799556899116, 0.035890986194025754, 0.03813417283115239, 0.04037735946827903, 0.…	-0.0, -0.0, -0.0, -0.0, -0.0, -0.0, -0.0, -0.0, -0.0, -0.0, -0.0, -0.0, -0.0, -0.0, -0.0, -0.0, -0.0, -0.0, -0.0, -0.0, -0.0, -0.0, -0.0, -0.0, -0.0, -0.0, -0.0, -0.0, -0.0, -0.0, -0.0, -0.0, -0.0, -0.0, -0.0, -0.0, -0.0, -0.0, -0.0, -0.0, -0.0, -0.0, -0.0, -0.0, -0.0, -0.0, -0.0, -0.0, -0.0, -0.0, -0.0, -0.0, -0.0, -0.0, -0.0, -0.0, -0.0, -0.0, -0.0, -0.0, -0.0, -0.0, -0.0, -0.0, -0.0, -0.0, -0.…
healthy_0007	Tricuspid Valve	0.0, 0.002242242296536745, 0.004484484593073601, 0.0067267268896102905, 0.008968969186147036, 0.011211211482683892, 0.013453453779220581, 0.015695696075757326, 0.01793793837229407, 0.020180180668830927, 0.022422422965367617, 0.02466466526190436, 0.026906907558441218, 0.029149149854977907, 0.03139139215151465, 0.03363363444805151, 0.03587587674458825, 0.03811811904112494, 0.040360361337661854, 0.0…	-0.0, -0.0, -0.0, -0.0, -0.0, -0.0, -0.0, -0.0, -0.0, -0.0, -0.0, -0.0, -0.0, -0.0, -0.0, -0.0, -0.0, -0.0, -0.0, -0.0, -0.0, -0.0, -0.0, -0.0, -0.0, -0.0, -0.0, -0.0, -0.0, -0.0, -0.0, -0.0, -0.0, -0.0, -0.0, -0.0, -0.0, -0.0, -0.0, -0.0, -0.0, -0.0, -0.0, -0.0, -0.0, -0.0, -0.0, -0.0, -0.0, -0.0, -0.0, -0.0, -0.0, -0.0, -0.0, -0.0, -0.0, -0.0, -0.0, -0.0, -0.0, -0.0, -0.0, -0.0, -0.0, -0.0, -0.…
healthy_0007	Aortic Isthmus	0.0, 0.0022329576493461123, 0.00446591529869228, 0.006698872948038392, 0.008931830597384505, 0.0111647882467307, 0.013397745896076813, 0.015630703545422925, 0.017863661194769093, 0.020096618844115205, 0.022329576493461317, 0.024562534142807513, 0.026795491792153625, 0.029028449441499737, 0.031261407090845905, 0.03349436474019202, 0.03572732238953813, 0.0379602800388843, 0.04019323768823041, 0.042…	10.798317790031433, 15.599905572809927, 20.665896774052786, 25.896480302941974, 31.191845068659905, 36.45217998038904, 41.57767394731151, 46.468515878609686, 51.02489468346607, 55.14699927106267, 58.7350185505819, 61.69015140499328, 64.32600184844446, 66.94089623361972, 69.52227021748762, 72.05755945701648, 74.53419960917498, 76.93962633093173, 79.26127527925496, 81.48658211111346, 83.60298248347…
healthy_0007	Ductus Arteriosus	0.0, 0.0022337363810891464, 0.004467472762178293, 0.006701209143267328, 0.008934945524356475, 0.011168681905445621, 0.013402418286534767, 0.015636154667623914, 0.01786989104871295, 0.020103627429802207, 0.022337363810891353, 0.0245711001919805, 0.026804836573069646, 0.02903857295415868, 0.03127230933524783, 0.033506045716336974, 0.03573978209742612, 0.03797351847851527, 0.0402072548596043, 0.0424…	8.46855416893959, 13.803198405261234, 19.539375447817346, 25.542314769947964, 31.677245844993045, 37.80939814629259, 43.80400114718654, 49.52628432101483, 54.84147714111748, 59.614809080834746, 63.711509613506, 66.99680821247162, 69.33789583911727, 71.19709264787639, 73.00405122008277, 74.75669115810929, 76.45293206432862, 78.09069354111367, 79.66789519083709, 81.1824566158718, 82.63229741859047,…
healthy_0007	Umbilical Artery	0.0, 0.003357664314880493, 0.006715328629760764, 0.010072992944641257, 0.01343065725952175, 0.016788321574402243, 0.020145985889282514, 0.023503650204163007, 0.026861314519043278, 0.03021897883392377, 0.033576643148804264, 0.03693430746368476, 0.04029197177856503, 0.0436496360934453, 0.047007300408326014, 0.050364964723206285, 0.05372262903808678, 0.05708029335296705, 0.060437957667847764, 0.0637…	14.049230724573135, 15.743361837388964, 17.556659038948318, 19.43751693098794, 21.334330115244207, 23.195493193453824, 24.96940076735314, 26.60444743867892, 28.04902780916752, 29.25153648055557, 30.16123411427258, 30.922510210177844, 31.665386443597765, 32.384639930661855, 33.075047787499614, 33.73138713024041, 34.348435075013775, 34.92096873794922, 35.44376523517623, 35.91160168282423, 36.319255…
healthy_0007	Middle Cerebral Artery	0.0, 0.0033604336857069317, 0.006720867371413641, 0.010081301057120573, 0.013441734742827505, 0.016802168428534214, 0.020162602114241146, 0.023523035799948078, 0.02688346948565523, 0.030243903171362163, 0.03360433685706887, 0.036964770542775804, 0.040325204228482736, 0.043685637914189446, 0.04704607159989638, 0.05040650528560331, 0.05376693897131002, 0.05712737265701695, 0.06048780634272388, 0.06…	8.788619428873062, 11.236510784875557, 13.754480144089632, 16.235247600364268, 18.57153324754835, 20.656565423234852, 22.71061409761981, 24.870960289793086, 26.97913862770932, 28.876683739322477, 30.4051302525873, 31.40601279545814, 31.724357116998746, 31.672750922188474, 31.539543794267473, 31.331426003854805, 31.055087821569398, 30.71721951803039, 30.324511363856764, 29.883653629667553, 29.4013…
